# Supplementary material for: Persons tested for SAR-CoV-2 at a military treatment facility in Hawaii
Source: PLoS One. 2022 Feb 4;17(2):e0263472. doi: 10.1371/journal.pone.0263472 (PMC8815911; doi:10.1371/journal.pone.0263472)
Supplement: S1 Table — (XLSX) [file pone.0263472.s001.xlsx]

## Sheet: # of symptoms and onset days
	Row percents					Column percents						Column percents
	COVID positive					COVID positive patients		COVID negative patients				All
	N	n	%	p-value		n	%	n	%	p-value		n	%
Number of symptoms				<0.001						<0.001
0	424	139	32.783			139	25.8845	285	56.1024			424	40.5742
1-2	253	149	58.8933			149	27.7467	104	20.4724			253	24.2105
3-4	264	174	65.9091			174	32.4022	90	17.7165			264	25.2632
5+	104	75	72.1154			75	13.9665	29	5.70866			104	9.95215
All (with known number of symptoms)	1045	537	51.3876			537	100	508	100			1045	100
Unknown symptom status	221	93	42.0814			93		128				221
All	1266	630	49.763			630	100	636	100			1266	100
Days between symptom onset and specimen (only includes symptomatic patients)				0.0548						0.055
0-1	198	132	66.6667			132	39.6396	66	37.7143			198	38.9764
2-3	150	98	65.3333			98	29.4294	52	29.7143			150	29.5276
4-7	98	63	64.2857			63	18.9189	35	20			98	19.2913
8-14	38	30	78.9474			30	9.00901	8	4.57143			38	7.48031
>14	24	10	41.6667			10	3.003	14	8			24	4.72441
All (with onset date known)	508	333	65.5512			333	100	175	100			508	100
Unknown onset date	115	67	58.2609			67		48				115
All	623	400	64.2055			400	100	223	100			623	100
Yellow highlighted cells are plotted in left side charts.						Green shaded cells are plotted in right side charts
Days between symptom onset and specimen (only includes symptomatic patients)
0-1	198	132	66.6667			132	39.6396	66	37.7143			198	38.9764
2-3	150	98	65.3333			98	29.4294	52	29.7143			150	29.5276
4-7	98	63	64.2857			63	18.9189	35	20			98	19.2913
>7	62	40	64.5161			40	12.012	22	12.5714			62	12.2047
All (with onset date known)	508	333	65.5512			333	100	175	100			508	100

## Sheet: Background characteristics
	All			Covid NEGATIVE		Covid POSITIVE
	n	%		n	%	n	%	p-value
All	1266	100		636	100	630	100
Age								0.9998
0-16	49	3.87046		24	3.77358	25	3.96825
17-29	676	53.3965		340	53.4591	336	53.3333
30-49	423	33.4123		213	33.4906	210	33.3333
50-69	100	7.89889		50	7.86164	50	7.93651
70+	18	1.4218		9	1.41509	9	1.42857
Gender								0.9676
F	347	27.4092		174	27.3585	173	27.4603
M	919	72.5908		462	72.6415	457	72.5397
Race								<0.001
White	508	40.1264		286	58.6066	222	43.787
Black	146	11.5324		51	10.4508	95	18.7377
Asian/PI	117	9.24171		62	12.7049	55	10.8481
Other	154	12.1643		65	13.3197	89	17.5542
Unknown/Missing	341	26.9352		24	4.91803	46	9.07298
Active duty status								0.8058
No	377	29.7788		187	29.4025	190	30.1587
Yes	889	70.2212		449	70.5975	440	69.8413
BMI								0.7989
<18.5	38	3.00158		17	2.67296	21	3.33333
18.5-<25	267	21.09		128	20.1258	139	22.0635
25-<30	358	28.278		176	27.673	182	28.8889
30-<35	151	11.9273		77	12.1069	74	11.746
>=35	44	3.47551		24	3.77358	20	3.1746
Missing	408	32.2275		214	33.6478	194	30.7937
BMI								0.924
<18.5	38	4.4289		17	4.02844	21	4.81651
18.5-<25	267	31.1189		128	30.3318	139	31.8807
25-<30	358	41.7249		176	41.7062	182	41.7431
30-<35	151	17.5991		77	18.2464	74	16.9725
>=35	44	5.12821		24	5.6872	20	4.58716
mean (std)	26.6 (5.3)			26.7 (5.4)		26.5 (5.2)		0.6326
median (IQR)	26.3 (23.6-29.5)			26.5 (23.7-29.9)		26.1 (23.4-29.0)		0.2739
Symptomatic								<0.001
No	424	33.4913		285	44.8113	139	22.0635
Yes	621	49.0521		223	35.0629	398	63.1746
Missing	221	17.4566		128	20.1258	93	14.7619
Diabetes								0.04
No	1111	87.7567		546	85.8491	565	89.6825
Yes	34	2.68562		16	2.51572	18	2.85714
Missing	121	9.55766		74	11.6352	47	7.46032
Hypertension								0.0365
No	1080	85.3081		532	83.6478	548	86.9841
Yes	65	5.13428		30	4.71698	35	5.55556
Missing	121	9.55766		74	11.6352	47	7.46032
Pregnant/newborn								0.0016
No	1116	88.1517		541	85.0629	575	91.2698
Yes	29	2.29068		21	3.30189	8	1.26984
Missing	121	9.55766		74	11.6352	47	7.46032
Reason for testing								<0.001
Symptomatic	484	38.2306		192	30.1887	292	46.3492
Close contact	193	15.2449		84	13.2075	109	17.3016
Close contact/symptomatic	85	6.71406		12	1.88679	73	11.5873
Clearance	57	4.50237		37	5.81761	20	3.1746
Mission essential	116	9.16272		81	12.7358	35	5.55556
Pre-op	56	4.42338		48	7.54717	8	1.26984
Admission	28	2.21169		22	3.45912	6	0.952381
Admission/labor	17	1.34281		15	2.35849	2	0.31746
HCW	3	0.236967		2	0.314465	1	0.15873
Unknown	227	17.9305		143	22.4843	84	13.3333
Month of test								0.9689
March to June	111	8.76777		57	8.96226	54	8.57143
July	212	16.7457		105	16.5094	107	16.9841
August	741	58.5308		370	58.1761	371	58.8889
September	202	15.9558		104	16.3522	98	15.5556
