# Supplementary material for: Persons tested for SAR-CoV-2 at a military treatment facility in Hawaii
Source: PLoS One. 2022 Feb 4;17(2):e0263472. doi: 10.1371/journal.pone.0263472 (PMC8815911; doi:10.1371/journal.pone.0263472)
Supplement: S1 Graph — (XLSX) [file pone.0263472.s003.xlsx]

## Sheet: # of symptoms and onset days
	Row percents					Column percents						Column percents
	COVID positive					COVID positive patients		COVID negative patients				All
	N	n	%	p-value		n	%	n	%	p-value		n	%
Number of symptoms				<0.001						<0.001
0	424	139	32.783			139	25.8845	285	56.1024			424	40.5742
1-2	253	149	58.8933			149	27.7467	104	20.4724			253	24.2105
3-4	264	174	65.9091			174	32.4022	90	17.7165			264	25.2632
5+	104	75	72.1154			75	13.9665	29	5.70866			104	9.95215
All (with known number of symptoms)	1045	537	51.3876			537	100	508	100			1045	100
Unknown symptom status	221	93	42.0814			93		128				221
All	1266	630	49.763			630	100	636	100			1266	100
Days between symptom onset and specimen (only includes symptomatic patients)				0.0548						0.055
0-1	198	132	66.6667			132	39.6396	66	37.7143			198	38.9764
2-3	150	98	65.3333			98	29.4294	52	29.7143			150	29.5276
4-7	98	63	64.2857			63	18.9189	35	20			98	19.2913
8-14	38	30	78.9474			30	9.00901	8	4.57143			38	7.48031
>14	24	10	41.6667			10	3.003	14	8			24	4.72441
All (with onset date known)	508	333	65.5512			333	100	175	100			508	100
Unknown onset date	115	67	58.2609			67		48				115
All	623	400	64.2055			400	100	223	100			623	100
Yellow highlighted cells are plotted in left side charts.						Green shaded cells are plotted in right side charts
Days between symptom onset and specimen (only includes symptomatic patients)
0-1	198	132	66.6667			132	39.6396	66	37.7143			198	38.9764
2-3	150	98	65.3333			98	29.4294	52	29.7143			150	29.5276
4-7	98	63	64.2857			63	18.9189	35	20			98	19.2913
>7	62	40	64.5161			40	12.012	22	12.5714			62	12.2047
All (with onset date known)	508	333	65.5512			333	100	175	100			508	100

## Sheet: OR charts with BMI
Includes BMI
